# Supplementary material for: Deep Sequencing Analysis of Hepatitis C Virus Subtypes and Resistance-Associated Substitutions in Genotype 4 Patients Resistant to Direct-Acting Antiviral (DAA) Treatment in Egypt
Source: Int J Mol Sci. 2025 Oct 31;26(21):10649. doi: 10.3390/ijms262110649 (PMC12609098; doi:10.3390/ijms262110649)
Supplement: Supplementary file 1 [file ijms-26-10649-s001.zip]

Archive with 1 entries (1 files):
- ijms-3920054-supplementary.pdf
